# Supplementary material for: Microbiome of Hyalomma dromedarii (Ixodida: Ixodidae) Ticks: Variation in Community Structure with Regard to Sex and Host Habitat
Source: Insects. 2024 Dec 27;16(1):11. doi: 10.3390/insects16010011 (PMC11766007; doi:10.3390/insects16010011)
Supplement: Supplementary file 1 [file insects-16-00011-s001.zip]

Archive with 1 entries (1 files):
- insects-3310963-supplementary.pdf
